# Supplementary material for: Pharmacological Inhibition of Membrane Signaling Mechanisms Reduces the Invasiveness of U87-MG and U251-MG Glioblastoma Cells In Vitro
Source: Cancers (Basel). 2023 Feb 6;15(4):1027. doi: 10.3390/cancers15041027 (PMC9954756; doi:10.3390/cancers15041027)
Supplement: Supplementary file 1 [file cancers-15-01027-s001.zip]

Archive with 1 entries (1 files):
- cancers-2185164-supplementary.pdf
